# Supplementary material for: Plant size influences abundance of floral visitors and biomass allocation for the cushion plant Thylacospermum caespitosum under an extreme alpine environment
Source: Ecol Evol. 2019 Apr 10;9(9):5501–11. doi: 10.1002/ece3.5147 (PMC6509400; doi:10.1002/ece3.5147)
Supplement: Supplementary file 1 [file ECE3-9-5501-s001.xlsx]

## Sheet:  Reproductive allocation
Altitude	Plant size	Total number of flowers (100 cm–2)	Number of fruits (100 cm–2)	Number of unseeded flowers (100 cm–2)	Reproductive biomass ratio	Stem-leaf biomass ratio	Root biomass ratio	Number of flies (h–1)	Visiting frequency (times·h–1)
1	1	24	6	18	1.4198	43.492	55.0882	0.6	1.8
1	1	9	2	7	1.5076	43.2636	55.2288	0.6	1.6
1	1	12	3	9	0.703	50.3264	48.9706	0.8	2.2
1	1	14	2	12	0.6041	47.7287	51.6672	1	3
1	1	21	5	16	1.7981	44.9226	53.2793	0.8	2.6
1	2	35	14	21	3.4851	52.6124	43.9024	7	18.8
1	2	47	19	28	4.2769	36.4427	59.2805	8.8	17
1	2	49	17	32	5.4737	42.2464	52.2799	5	18.2
1	2	25	9	16	3.4295	45.6564	50.9141	5	15.8
1	2	49	17	32	3.4513	44.4687	52.08	8.4	18
1	3	69	19	50	5.0749	50.4524	44.4727	12.4	42
1	3	74	33	41	6.5436	45.6828	47.7735	9.8	46.6
1	3	54	16	38	4.1053	44.482	51.4127	10.4	51.2
1	3	71	29	42	6.7225	41.0733	52.2042	14.4	39.8
1	3	62	27	35	7.663	38.0756	54.2613	11	51
1	4	73	31	42	5.8737	41.0569	53.0694	13.2	52.2
1	4	49	12	37	2.8466	45.7617	51.3917	19.6	41.6
1	4	65	30	35	6.207	43.7541	50.0389	14	50.2
1	4	59	17	42	3.9751	45.6363	50.3886	14.4	46
1	4	77	26	51	8.0064	41.3795	50.6141	11.4	54.4
2	1	13	4	9	2.563	35.4926	61.9444	0.4	0.6
2	1	0	0	0	0	49.2774	50.7226	0.4	1
2	1	9	1	8	0.3597	46.3755	53.2647	0.4	1
2	1	0	0	0	0	43.624	56.376	0.4	0.6
2	1	11	2	9	0.5165	48.3899	51.0935	0.4	1
2	2	44	13	31	4.8627	43.3211	51.8162	1.6	10
2	2	35	8	27	2.3737	45.1093	52.5169	1.6	6.2
2	2	31	4	27	0.7986	47.4126	51.7888	2.8	7.8
2	2	18	5	13	1.1898	47.5722	51.238	1.4	9.2
2	2	25	11	14	2.5272	46.2178	51.255	1	10.8
2	3	47	8	39	2.1429	58.2194	39.6377	5.2	20.6
2	3	62	26	36	6.6401	46.4526	46.9073	4.6	14.4
2	3	55	14	41	3.172	37.8142	59.0138	5	23.6
2	3	66	20	46	5.1653	36.4559	58.3787	5.2	19.8
2	3	72	15	57	3.2081	47.2741	49.5179	4.6	18
2	4	69	21	48	3.8044	43.9102	52.2855	6.4	25.6
2	4	45	9	36	2.2745	45.6913	52.0342	4.4	15.8
2	4	73	26	47	7.5845	39.1991	53.2164	4.6	14.2
2	4	54	14	40	3.4231	46.9903	49.5866	4.6	20
2	4	71	16	55	3.1823	46.0819	50.7358	4.2	21.8

## Sheet:  Insect visitation rate
Altitude	Plant size	Other visitors	D. asiatica	M. domestica			Altitude	Plant size	Number of flies (h–1)	Visiting frequency (times·h–1)
1	1	4.17284	41.5062	54.321			1	1	0.6	1.8
1	2	3.71531	39.3419	56.9428			1	1	0.6	1.6
1	3	2.76989	52.0633	45.1668			1	1	0.8	2.2
1	4	4.68399	51.9932	43.3229			1	1	1	3
2	1	2.43902	51.2195	46.3415			1	1	0.8	2.6
2	2	1.2	48.4048	50.3952			1	2	7	18.8
2	3	0.90606	35.7576	63.9364			1	2	8.8	17
2	4	1.81967	56.582	41.5984			1	2	5	18.2
							1	2	5	15.8
							1	2	8.4	18
							1	3	12.4	42
							1	3	9.8	46.6
							1	3	10.4	51.2
							1	3	14.4	39.8
							1	3	11	51
							1	4	13.2	52.2
							1	4	19.6	41.6
							1	4	14	50.2
							1	4	14.4	46
							1	4	11.4	54.4
							2	1	0.4	0.6
							2	1	0.4	1
							2	1	0.4	1
							2	1	0.4	0.6
							2	1	0.4	1
							2	2	1.6	10
							2	2	1.6	6.2
							2	2	2.8	7.8
							2	2	1.4	9.2
							2	2	1	10.8
							2	3	5.2	20.6
							2	3	4.6	14.4
							2	3	5	23.6
							2	3	5.2	19.8
							2	3	4.6	18
							2	4	6.4	25.6
							2	4	4.4	15.8
							2	4	4.6	14.2
							2	4	4.6	20
							2	4	4.2	21.8

## Sheet: Fruit setting rate and RII
Altitude	Plant size	V1	V2	RII
1	1	22	19	0.0731707
1	1	12	10	0.0909091
1	1	18	13	0.16129
1	2	26	19	0.155556
1	2	22	16	0.157895
1	2	24	19	0.116279
1	3	30	11	0.463415
1	3	32	13	0.422222
1	3	48	19	0.432836
1	4	28	11	0.435897
1	4	44	12	0.571429
1	4	40	15	0.454545
2	1	14	13	0.037037
2	1	8	7	0.0666667
2	1	12	10	0.0909091
2	2	12	9	0.142857
2	2	18	14	0.125
2	2	16	13	0.103448
2	3	28	18	0.217391
2	3	22	13	0.257143
2	3	24	15	0.230769
2	4	22	10	0.375
2	4	20	12	0.25
2	4	30	18	0.25
